# Supplementary material for: Evaluation of Hypoxia-Inducible Factor-1 Alpha (HIF-1α) in Equine Sarcoid: An Immunohistochemical and Biochemical Study
Source: Pathogens. 2020 Jan 14;9(1):58. doi: 10.3390/pathogens9010058 (PMC7168668; doi:10.3390/pathogens9010058)
Supplement: Supplementary file 1 [file pathogens-09-00058-s001.zip]

Archive with 4 entries (4 files):
- S1.tif
- S2.tif
- S3.tif
- S4.pdf
